# Supplementary material for: Deficient copper concentrations in dried-defatted hepatic tissue from ob/ob mice: A potential model for study of defective copper regulation in metabolic liver disease
Source: Biochem Biophys Res Commun. 2015 May 8;460(3):549–54. doi: 10.1016/j.bbrc.2015.03.067 (PMC4427106; doi:10.1016/j.bbrc.2015.03.067)
Supplement: Supplementary file 1 [file mmc1.zip]

Archive with 8 entries (8 files):
- coi disclosure Kureishy.pdf
- coi_disclosure bechtold.pdf
- coi_disclosure bishop.pdf
- coi_disclosure unwin.pdf
- coi_disclosure_church.pdf
- coi_disclosure_GC.pdf
- coi_disclosure_McHarg.pdf
- coi_disclosurebegley.pdf
